# Supplementary material for: Classification of Paediatric Inflammatory Bowel Disease using Machine Learning
Source: Sci Rep. 2017 May 25;7:2427. doi: 10.1038/s41598-017-02606-2 (PMC5445076; doi:10.1038/s41598-017-02606-2)
Supplement: Supplementary file 1 — Dataset 1 [file 41598_2017_2606_MOESM1_ESM.xls]

## Sheet: PIBD
Classification of Paediatric Inflammatory Bowel Disease using Machine Learning
E Mossotto1,2§, JJ Ashton1,3§, T Coelho1,3, RM Beattie3, BD MacArthur2, S Ennis1*
	Endoscopy										Histology
Training set	Mouth	Oesophagus	Stomach	Duodenum	Ileum	A-Colon	T-Colon	D-Colon	Rectum	Perianal	Mouth	Oesophagus	Stomach	Duodenum	Ileum	A-Colon	T-Colon	D-Colon	Rectum	Perianal	Diagnosis
P_1	-1	-1	-1	-1	0	-1	-1	-1	-1	1	0	1	1	-1	-1	-1	-1	-1	-1	0	Crohn's Disease
P_2	-1	-1	-1	-1	-1	-1	-1	-1	-1	1	0	-1	-1	-1	-1	-1	-1	-1	-1	0	Crohn's Disease
P_3	-1	-1	-1	-1	1	1	1	1	1	1	0	1	1	-1	1	1	1	1	1	0	Crohn's Disease
P_4	-1	-1	1	-1	-1	-1	-1	-1	-1	-1	0	1	1	1	1	1	1	1	1	0	Crohn's Disease
P_5	-1	-1	-1	1	1	1	-1	-1	-1	-1	0	-1	1	1	1	1	-1	-1	-1	0	Crohn's Disease
P_6	-1	-1	-1	-1	-1	-1	-1	1	1	-1	0	-1	-1	-1	-1	-1	-1	1	1	0	Crohn's Disease
P_7	-1	-1	1	1	1	1	1	1	-1	-1	0	1	1	1	1	1	1	1	1	0	Crohn's Disease
P_8	-1	-1	1	-1	1	-1	-1	-1	-1	-1	0	1	1	1	1	1	1	1	1	0	Crohn's Disease
P_9	-1	-1	-1	1	1	1	1	1	1	-1	0	1	1	1	1	1	1	1	1	0	Crohn's Disease
P_10	-1	-1	-1	-1	-1	1	1	1	1	-1	0	-1	1	-1	1	1	1	1	1	0	Crohn's Disease
P_11	-1	-1	-1	-1	0	1	1	-1	-1	-1	0	-1	-1	1	0	1	1	1	1	0	Crohn's Disease
P_12	-1	-1	1	1	-1	1	1	1	1	1	0	1	1	1	1	1	1	1	1	0	Crohn's Disease
P_13	-1	0	0	0	0	0	0	1	1	1	0	0	0	0	0	0	0	1	1	0	Crohn's Disease
P_14	-1	-1	-1	-1	1	1	-1	-1	-1	-1	0	-1	-1	1	1	1	1	1	1	0	Crohn's Disease
P_15	-1	-1	1	-1	-1	1	1	1	1	-1	0	1	1	1	1	1	1	1	1	0	Crohn's Disease
P_16	-1	-1	1	-1	0	0	1	1	1	-1	0	1	1	-1	0	1	1	1	1	0	Crohn's Disease
P_17	-1	-1	-1	-1	-1	-1	-1	1	1	1	0	-1	-1	-1	1	1	1	1	1	0	Crohn's Disease
P_18	-1	-1	-1	-1	-1	-1	-1	-1	-1	-1	0	-1	-1	-1	1	1	1	1	1	0	Crohn's Disease
P_19	-1	-1	1	-1	1	-1	-1	-1	-1	-1	0	-1	1	-1	1	-1	-1	-1	-1	0	Crohn's Disease
P_20	1	-1	1	-1	-1	-1	-1	-1	-1	-1	0	1	-1	-1	1	1	1	1	1	0	Crohn's Disease
P_21	1	-1	-1	-1	0	1	1	1	1	1	0	-1	-1	-1	1	1	1	1	1	0	Crohn's Disease
P_22	-1	-1	-1	-1	-1	1	1	1	1	-1	0	-1	1	-1	1	1	1	1	1	0	Crohn's Disease
P_23	1	-1	-1	-1	1	1	1	1	1	-1	0	-1	-1	-1	1	1	1	1	1	0	Crohn's Disease
P_24	-1	-1	-1	-1	1	1	1	1	1	-1	0	-1	-1	-1	1	1	1	1	1	0	Crohn's Disease
P_25	-1	-1	1	1	-1	1	1	1	1	-1	0	-1	-1	1	-1	1	1	1	1	0	Crohn's Disease
P_26	-1	-1	-1	-1	1	1	1	1	1	-1	0	-1	1	-1	1	1	1	1	1	0	Crohn's Disease
P_27	-1	-1	-1	1	0	1	1	1	1	-1	0	1	-1	-1	0	1	-1	1	1	0	Crohn's Disease
P_28	-1	1	1	1	1	1	1	-1	-1	-1	0	1	1	1	1	1	1	1	1	0	Crohn's Disease
P_29	-1	-1	1	1	-1	-1	1	-1	-1	-1	0	-1	1	1	1	1	1	1	1	0	Crohn's Disease
P_30	-1	-1	-1	1	-1	-1	-1	-1	1	-1	0	-1	1	-1	1	1	1	1	1	0	Crohn's Disease
P_31	-1	-1	1	-1	0	-1	-1	1	1	-1	0	-1	1	-1	0	1	1	1	1	0	Crohn's Disease
P_32	-1	-1	1	1	1	1	1	1	1	-1	0	0	0	0	0	0	0	0	0	0	Crohn's Disease
P_33	1	-1	-1	-1	1	1	1	1	1	-1	0	0	0	0	0	0	0	0	0	0	Crohn's Disease
P_34	-1	-1	-1	-1	0	1	1	1	1	1	0	-1	-1	-1	0	1	1	1	1	0	Crohn's Disease
P_35	-1	-1	-1	-1	1	1	1	1	1	-1	0	-1	-1	-1	1	1	1	1	1	0	Crohn's Disease
P_36	0	0	0	0	0	0	0	0	0	0	0	0	0	0	0	0	0	0	0	0	Crohn's Disease
P_37	1	-1	-1	-1	-1	-1	-1	-1	-1	-1	0	-1	1	-1	-1	-1	-1	-1	-1	0	Crohn's Disease
P_38	-1	-1	1	-1	0	1	1	1	1	1	0	-1	-1	-1	0	1	1	1	1	0	Crohn's Disease
P_39	-1	1	1	1	1	-1	1	-1	-1	-1	0	1	1	-1	1	1	1	1	1	0	Crohn's Disease
P_40	-1	1	1	1	1	-1	-1	1	1	-1	0	1	1	1	1	1	1	1	1	0	Crohn's Disease
P_41	0	0	0	0	0	0	0	0	0	0	0	0	0	0	0	0	0	0	0	0	Crohn's Disease
P_42	1	0	0	0	0	0	0	0	0	0	0	1	1	-1	1	1	1	1	1	0	Crohn's Disease
P_43	1	-1	-1	-1	1	-1	-1	-1	-1	-1	0	-1	-1	-1	1	-1	-1	-1	-1	0	Crohn's Disease
P_44	1	-1	-1	-1	-1	-1	-1	-1	-1	-1	0	-1	1	1	-1	-1	-1	-1	-1	0	Crohn's Disease
P_45	-1	1	1	1	-1	-1	-1	-1	-1	1	0	-1	1	-1	-1	-1	-1	-1	-1	0	Crohn's Disease
P_46	-1	-1	1	1	-1	1	1	1	1	-1	0	1	1	1	-1	1	1	1	1	0	Crohn's Disease
P_47	-1	-1	-1	-1	1	1	-1	-1	-1	-1	0	0	0	0	0	0	0	0	0	0	Crohn's Disease
P_48	-1	1	1	-1	1	1	1	1	1	-1	0	1	1	-1	1	1	1	1	1	0	Crohn's Disease
P_49	-1	0	0	0	1	1	0	0	0	-1	0	0	0	0	1	1	0	0	0	0	Crohn's Disease
P_50	-1	1	1	-1	0	0	0	1	1	-1	0	1	1	-1	0	0	0	1	1	0	Crohn's Disease
P_51	-1	-1	-1	-1	-1	-1	1	1	-1	1	0	1	1	1	1	1	1	1	1	0	Crohn's Disease
P_52	-1	-1	1	-1	1	1	1	1	1	-1	0	-1	1	-1	1	1	1	1	1	0	Crohn's Disease
P_53	-1	1	1	1	1	-1	-1	-1	-1	-1	0	1	1	1	1	-1	-1	-1	-1	0	Crohn's Disease
P_54	-1	-1	-1	-1	0	-1	-1	-1	-1	-1	0	-1	-1	-1	-1	1	1	1	1	0	Crohn's Disease
P_55	-1	1	1	1	-1	1	1	1	1	-1	0	0	0	0	0	0	0	0	0	0	Crohn's Disease
P_56	-1	1	1	1	-1	1	1	-1	-1	-1	0	1	1	1	1	1	1	1	1	0	Crohn's Disease
P_57	-1	1	1	1	0	0	0	1	1	-1	0	1	1	1	0	0	0	1	1	0	Crohn's Disease
P_58	-1	-1	-1	-1	1	1	1	1	1	-1	0	-1	-1	-1	1	1	1	1	1	0	Crohn's Disease
P_59	1	-1	-1	-1	-1	-1	-1	-1	-1	1	0	-1	-1	-1	-1	-1	-1	-1	-1	0	Crohn's Disease
P_60	-1	-1	1	-1	1	1	1	1	1	-1	0	-1	1	-1	1	1	1	1	1	0	Crohn's Disease
P_61	-1	0	0	0	0	0	0	1	1	-1	0	0	0	0	0	0	0	1	1	0	Crohn's Disease
P_62	0	0	0	0	0	0	0	0	0	0	0	0	0	0	0	0	0	0	0	0	Crohn's Disease
P_63	-1	-1	1	-1	0	0	0	1	1	-1	0	-1	1	-1	0	0	0	1	1	0	Crohn's Disease
P_64	-1	-1	-1	-1	1	1	1	1	1	-1	0	1	-1	-1	1	1	1	1	1	0	Crohn's Disease
P_65	0	0	0	0	0	0	0	0	0	0	0	0	0	0	0	0	0	0	0	0	Crohn's Disease
P_66	1	-1	1	-1	1	-1	-1	-1	-1	1	0	1	1	-1	1	1	1	1	1	0	Crohn's Disease
P_67	-1	-1	-1	-1	0	1	1	1	1	-1	0	-1	1	-1	0	1	1	1	1	0	Crohn's Disease
P_68	-1	-1	1	-1	-1	-1	-1	1	1	-1	0	1	1	1	1	1	1	1	1	0	Crohn's Disease
P_69	-1	-1	1	-1	1	1	1	1	1	-1	0	1	1	-1	1	1	1	1	1	0	Crohn's Disease
P_70	-1	-1	-1	-1	0	1	1	1	1	-1	0	-1	-1	-1	0	1	1	1	1	0	Crohn's Disease
P_71	-1	-1	1	-1	-1	-1	-1	-1	-1	-1	0	-1	-1	-1	-1	1	1	1	1	0	Crohn's Disease
P_72	-1	-1	-1	1	-1	-1	-1	-1	-1	-1	0	1	1	1	1	-1	-1	-1	-1	0	Crohn's Disease
P_73	-1	-1	-1	1	1	1	1	1	-1	-1	0	1	1	1	1	1	1	1	1	0	Crohn's Disease
P_74	-1	-1	-1	-1	1	1	-1	-1	-1	-1	0	1	1	-1	1	1	1	1	-1	0	Crohn's Disease
P_75	0	0	0	0	0	0	0	0	0	0	0	0	0	0	0	0	0	0	0	0	Crohn's Disease
P_76	-1	-1	-1	-1	0	1	1	1	1	1	0	1	1	-1	0	1	1	1	1	0	Crohn's Disease
P_77	-1	1	1	-1	0	0	0	1	1	-1	0	1	1	-1	0	0	0	1	1	0	Crohn's Disease
P_78	1	-1	1	-1	1	-1	-1	-1	-1	1	0	1	1	1	1	1	1	1	1	0	Crohn's Disease
P_79	0	0	0	0	0	0	0	0	0	0	0	-1	1	-1	1	1	1	1	-1	0	Crohn's Disease
P_80	-1	-1	-1	1	1	-1	-1	-1	-1	-1	0	-1	1	1	1	1	1	1	1	0	Crohn's Disease
P_81	-1	-1	-1	-1	-1	1	1	1	1	-1	0	-1	1	-1	1	1	1	1	1	0	Crohn's Disease
P_82	-1	-1	-1	-1	-1	-1	-1	-1	-1	-1	0	-1	1	-1	1	1	1	1	1	0	Crohn's Disease
P_83	-1	-1	-1	-1	1	-1	-1	-1	-1	-1	0	-1	1	-1	1	-1	-1	-1	-1	0	Crohn's Disease
P_84	-1	-1	1	-1	1	1	1	1	1	-1	0	-1	1	-1	1	1	1	1	1	0	Crohn's Disease
P_85	-1	-1	1	-1	1	1	1	1	1	-1	0	1	1	1	1	1	1	1	1	0	Crohn's Disease
P_86	-1	-1	1	-1	1	1	1	1	1	-1	0	-1	1	1	1	1	1	1	1	0	Crohn's Disease
P_87	0	0	0	0	0	0	0	1	1	1	0	0	0	0	0	0	0	0	0	0	Crohn's Disease
P_88	0	0	0	0	1	1	1	1	1	-1	0	0	0	0	1	1	1	1	1	0	Crohn's Disease
P_89	0	0	0	0	0	0	0	0	0	0	0	0	0	0	1	1	1	-1	-1	0	Crohn's Disease
P_90	-1	-1	1	-1	-1	1	1	1	-1	-1	0	-1	1	-1	-1	1	1	1	1	0	Crohn's Disease
P_91	-1	-1	1	-1	1	1	1	1	1	-1	0	1	1	-1	1	1	1	1	1	0	Crohn's Disease
P_92	-1	-1	-1	-1	0	0	1	1	1	-1	0	-1	-1	-1	0	0	1	1	1	0	Crohn's Disease
P_93	-1	-1	-1	1	1	-1	-1	-1	-1	-1	0	1	1	1	1	1	1	1	1	0	Crohn's Disease
P_94	-1	1	1	-1	0	0	1	1	1	-1	0	1	1	-1	0	0	1	1	1	0	Crohn's Disease
P_95	-1	-1	-1	-1	-1	1	1	1	1	1	0	-1	1	-1	1	1	1	1	1	0	Crohn's Disease
P_96	-1	1	-1	1	0	0	-1	-1	-1	1	0	1	1	1	0	0	0	0	0	0	Crohn's Disease
P_97	-1	-1	-1	-1	-1	-1	-1	-1	-1	-1	0	1	-1	-1	1	-1	-1	-1	-1	0	Crohn's Disease
P_98	-1	1	1	-1	1	1	1	1	1	1	0	1	1	1	1	1	1	1	1	0	Crohn's Disease
P_99	-1	1	1	-1	1	1	1	1	1	-1	0	1	1	1	1	1	1	1	1	0	Crohn's Disease
P_100	-1	1	1	1	1	1	1	-1	-1	-1	0	1	1	-1	1	1	1	1	1	0	Crohn's Disease
P_101	-1	-1	1	1	-1	-1	-1	-1	-1	-1	0	1	1	1	-1	-1	-1	-1	-1	0	Crohn's Disease
P_102	-1	-1	1	-1	1	1	-1	-1	-1	-1	0	-1	1	-1	-1	1	1	1	-1	0	Crohn's Disease
P_103	-1	-1	-1	1	1	1	1	1	1	-1	0	1	1	1	1	1	1	1	1	0	Crohn's Disease
P_104	-1	-1	-1	-1	1	1	-1	-1	-1	1	0	-1	-1	-1	1	1	1	-1	-1	0	Crohn's Disease
P_105	-1	-1	-1	-1	1	-1	-1	-1	-1	-1	0	-1	-1	-1	1	-1	-1	-1	-1	0	Crohn's Disease
P_106	-1	-1	-1	-1	1	1	1	1	1	1	0	1	1	-1	1	1	1	1	1	1	Crohn's Disease
P_107	-1	1	-1	1	1	1	1	1	1	-1	0	1	1	-1	1	1	1	1	1	0	Crohn's Disease
P_108	-1	-1	1	-1	-1	-1	1	1	1	-1	0	-1	-1	-1	-1	1	1	1	1	0	Crohn's Disease
P_109	-1	-1	1	1	1	1	1	1	1	-1	0	-1	1	1	1	1	1	1	1	0	Crohn's Disease
P_110	-1	-1	1	-1	-1	1	1	1	-1	-1	0	-1	1	-1	-1	1	1	1	-1	0	Crohn's Disease
P_111	-1	-1	-1	-1	1	1	1	1	1	-1	0	-1	1	-1	1	1	1	1	1	0	Crohn's Disease
P_112	-1	-1	-1	-1	-1	-1	-1	-1	-1	-1	0	-1	1	1	1	-1	-1	-1	-1	0	Crohn's Disease
P_113	-1	1	-1	1	1	1	1	1	-1	-1	0	1	1	-1	1	1	1	1	-1	0	Crohn's Disease
P_114	-1	-1	1	1	1	1	1	1	1	-1	0	1	1	1	1	1	1	1	1	0	Crohn's Disease
P_115	-1	1	-1	1	-1	1	1	1	-1	-1	0	1	1	1	1	1	1	1	1	0	Crohn's Disease
P_116	-1	-1	-1	-1	-1	1	1	1	1	-1	0	-1	1	1	1	1	1	1	1	0	Crohn's Disease
P_117	-1	-1	-1	1	0	1	1	1	1	-1	0	1	1	1	1	1	1	1	1	0	Crohn's Disease
P_118	-1	-1	-1	-1	-1	-1	-1	-1	-1	-1	0	-1	1	-1	1	1	1	1	1	0	Crohn's Disease
P_119	-1	-1	1	1	-1	1	1	1	1	-1	0	-1	1	1	1	1	1	1	1	0	Crohn's Disease
P_120	-1	1	1	1	-1	-1	-1	-1	-1	-1	0	1	1	1	-1	-1	-1	-1	-1	0	Crohn's Disease
P_121	-1	-1	1	-1	1	1	1	1	1	-1	0	-1	1	-1	1	1	1	1	1	0	Crohn's Disease
P_122	-1	1	1	-1	-1	1	-1	-1	-1	1	0	-1	-1	-1	-1	1	1	1	-1	0	Crohn's Disease
P_123	-1	-1	-1	-1	1	1	1	1	1	-1	0	-1	-1	-1	1	1	1	-1	-1	0	Crohn's Disease
P_124	-1	-1	1	-1	1	1	1	1	1	-1	0	-1	1	-1	1	1	1	1	1	0	Crohn's Disease
P_125	-1	1	1	-1	0	0	0	1	1	-1	0	-1	1	1	0	0	0	1	1	0	Crohn's Disease
P_126	-1	-1	-1	1	0	1	1	1	1	-1	0	1	-1	-1	0	1	1	1	-1	0	Crohn's Disease
P_127	-1	-1	-1	-1	0	-1	-1	-1	-1	-1	0	1	1	-1	1	1	1	1	1	0	Crohn's Disease
P_128	-1	-1	1	-1	1	1	-1	-1	-1	1	0	-1	1	-1	1	1	1	1	-1	0	Crohn's Disease
P_129	-1	-1	-1	-1	-1	1	1	1	1	-1	0	1	-1	-1	1	1	1	1	1	0	Crohn's Disease
P_130	-1	-1	-1	-1	1	1	1	1	1	-1	0	-1	1	-1	1	1	1	1	1	0	Crohn's Disease
P_131	-1	-1	-1	-1	-1	1	1	1	1	-1	0	1	1	-1	1	1	1	1	1	0	Crohn's Disease
P_132	1	1	-1	-1	1	-1	-1	-1	-1	-1	0	1	-1	-1	1	-1	-1	-1	-1	0	Crohn's Disease
P_133	-1	-1	1	1	-1	-1	-1	-1	-1	1	0	1	-1	-1	1	-1	-1	-1	-1	0	Crohn's Disease
P_134	-1	-1	-1	-1	1	-1	-1	-1	-1	-1	0	-1	1	-1	1	1	1	1	-1	0	Crohn's Disease
P_135	-1	-1	-1	-1	1	1	1	1	1	-1	0	-1	1	-1	1	1	1	1	1	0	Crohn's Disease
P_136	-1	-1	-1	-1	-1	1	1	1	1	-1	0	1	1	1	1	1	1	1	1	0	Crohn's Disease
P_137	1	-1	-1	-1	-1	1	1	1	1	-1	0	-1	1	-1	-1	1	1	1	1	0	Crohn's Disease
P_138	-1	-1	-1	-1	-1	-1	-1	1	-1	-1	0	1	1	-1	1	-1	-1	1	1	0	Crohn's Disease
P_139	-1	-1	-1	-1	0	1	1	1	1	-1	0	1	1	-1	0	1	1	1	1	0	Crohn's Disease
P_140	-1	-1	-1	-1	1	1	1	1	1	-1	0	-1	1	-1	1	1	1	1	1	0	Crohn's Disease
P_141	-1	1	1	-1	1	1	1	1	1	-1	0	1	1	-1	1	1	1	1	1	0	Crohn's Disease
P_142	-1	-1	1	-1	0	0	0	1	1	1	0	-1	-1	-1	0	0	1	1	1	0	Crohn's Disease
P_143	-1	-1	1	-1	0	0	0	1	1	-1	0	1	1	1	0	0	0	1	1	0	Crohn's Disease
P_144	-1	-1	1	1	-1	1	1	1	1	-1	0	-1	-1	-1	-1	1	1	1	1	0	IBDU
P_145	-1	-1	1	-1	1	1	1	1	1	-1	0	-1	-1	-1	1	1	1	1	1	0	IBDU
P_146	-1	-1	-1	-1	-1	-1	-1	-1	-1	-1	0	-1	-1	-1	-1	1	1	1	1	0	IBDU
P_147	-1	-1	1	-1	-1	1	1	1	1	-1	0	-1	1	-1	-1	-1	-1	-1	1	0	IBDU
P_148	-1	-1	-1	-1	-1	1	1	1	1	-1	0	-1	-1	-1	1	1	1	1	1	0	IBDU
P_149	-1	-1	-1	-1	1	1	1	1	-1	-1	0	-1	1	-1	1	1	1	1	1	0	IBDU
P_150	-1	-1	-1	-1	-1	1	1	1	1	-1	0	-1	-1	-1	-1	1	1	1	1	0	IBDU
P_151	-1	-1	-1	-1	1	1	-1	-1	-1	-1	0	-1	1	-1	1	-1	-1	-1	-1	0	IBDU
P_152	1	-1	-1	-1	-1	1	1	1	1	-1	0	1	1	-1	1	1	1	1	1	0	IBDU
P_153	-1	-1	1	-1	-1	-1	1	1	-1	-1	0	1	1	1	-1	1	1	1	1	0	IBDU
P_154	-1	-1	-1	-1	1	1	1	1	1	-1	0	1	1	1	1	1	1	1	1	0	IBDU
P_155	-1	-1	1	-1	0	0	0	1	1	-1	0	-1	1	1	0	0	0	1	1	0	IBDU
P_156	-1	-1	-1	-1	-1	1	1	1	1	-1	0	-1	-1	1	-1	1	1	1	1	0	IBDU
P_157	0	0	0	0	0	0	0	0	0	0	0	0	0	0	0	0	0	0	0	0	IBDU
P_158	-1	0	0	0	0	-1	1	1	1	-1	0	0	0	0	0	-1	1	1	1	0	IBDU
P_159	0	0	0	0	0	0	0	0	0	0	0	0	0	0	0	0	0	0	0	0	IBDU
P_160	-1	-1	1	-1	-1	1	1	1	1	-1	0	-1	1	1	-1	1	1	1	1	0	IBDU
P_161	-1	-1	1	-1	1	1	-1	-1	1	-1	0	-1	1	1	1	1	1	1	1	0	IBDU
P_162	-1	-1	-1	-1	0	1	1	1	1	-1	0	1	1	1	0	1	1	1	1	0	IBDU
P_163	-1	-1	1	-1	1	1	1	1	1	-1	0	-1	1	-1	1	1	1	1	1	0	IBDU
P_164	-1	1	1	-1	-1	1	1	1	1	-1	0	1	1	-1	1	1	1	1	1	0	IBDU
P_165	-1	1	1	1	-1	1	1	1	1	-1	0	1	1	-1	-1	1	1	1	1	0	IBDU
P_166	-1	-1	-1	-1	0	1	1	1	1	-1	0	-1	1	-1	0	1	1	1	1	0	IBDU
P_167	-1	-1	-1	-1	1	1	1	1	1	-1	0	-1	1	-1	1	1	1	1	1	0	IBDU
P_168	-1	-1	1	-1	-1	1	1	1	1	-1	0	-1	1	-1	1	1	1	1	1	0	IBDU
P_169	-1	-1	-1	-1	0	-1	-1	-1	-1	-1	0	1	-1	-1	0	1	1	1	1	0	IBDU
P_170	-1	-1	-1	-1	-1	-1	-1	-1	-1	-1	0	-1	-1	-1	-1	1	1	1	1	0	IBDU
P_171	-1	-1	1	-1	0	1	1	1	1	-1	0	-1	-1	-1	0	1	1	1	1	0	IBDU
P_172	-1	-1	-1	-1	-1	-1	-1	1	1	1	0	-1	1	-1	-1	1	1	1	1	0	IBDU
P_173	-1	-1	-1	-1	0	0	1	1	1	-1	0	-1	1	-1	0	0	1	1	1	0	Ulcerative Colitis
P_174	-1	-1	-1	-1	0	1	1	1	1	-1	0	-1	-1	-1	0	1	1	1	1	0	Ulcerative Colitis
P_175	-1	-1	1	-1	0	0	0	1	1	-1	0	1	1	1	0	0	0	1	1	0	Ulcerative Colitis
P_176	-1	-1	-1	-1	-1	-1	-1	-1	1	-1	0	-1	-1	-1	-1	-1	-1	-1	1	0	Ulcerative Colitis
P_177	-1	-1	1	-1	0	0	0	1	1	-1	0	1	-1	-1	0	0	0	1	1	0	Ulcerative Colitis
P_178	-1	-1	1	-1	-1	1	1	1	1	-1	0	-1	-1	-1	-1	1	1	1	1	0	Ulcerative Colitis
P_179	-1	-1	-1	-1	1	-1	-1	1	-1	-1	0	-1	1	-1	1	1	1	1	1	0	Ulcerative Colitis
P_180	-1	0	0	0	-1	1	1	1	1	-1	0	0	0	0	1	1	1	1	1	0	Ulcerative Colitis
P_181	-1	1	1	1	1	1	1	1	1	-1	0	-1	-1	-1	-1	1	1	1	1	0	Ulcerative Colitis
P_182	-1	0	0	0	0	0	0	1	1	-1	0	0	0	0	0	0	0	0	0	0	Ulcerative Colitis
P_183	-1	-1	-1	-1	-1	1	1	1	1	1	0	-1	1	1	-1	1	1	1	1	0	Ulcerative Colitis
P_184	0	0	0	0	0	0	0	0	0	0	0	-1	1	1	-1	1	1	1	1	0	Ulcerative Colitis
P_185	-1	-1	-1	-1	-1	1	1	1	1	-1	0	-1	-1	-1	-1	1	1	1	1	0	Ulcerative Colitis
P_186	-1	-1	-1	-1	-1	-1	-1	1	1	-1	0	-1	-1	-1	-1	-1	-1	1	1	0	Ulcerative Colitis
P_187	-1	-1	1	-1	-1	-1	-1	1	1	-1	0	-1	1	-1	1	-1	-1	-1	-1	0	Ulcerative Colitis
P_188	-1	-1	1	-1	-1	1	1	1	1	-1	0	-1	-1	-1	1	1	1	1	1	0	Ulcerative Colitis
P_189	-1	-1	-1	-1	-1	-1	-1	1	1	-1	0	-1	1	-1	-1	1	1	1	1	0	Ulcerative Colitis
P_190	-1	-1	-1	-1	-1	-1	-1	-1	-1	-1	0	-1	-1	-1	-1	1	1	1	1	0	Ulcerative Colitis
P_191	-1	0	0	0	0	1	1	1	1	-1	0	0	0	0	0	0	0	0	0	0	Ulcerative Colitis
P_192	-1	-1	1	-1	1	1	1	1	1	-1	0	-1	1	-1	-1	1	1	1	1	0	Ulcerative Colitis
P_193	-1	0	0	0	0	1	1	1	1	-1	0	0	0	0	0	0	0	1	1	0	Ulcerative Colitis
P_194	-1	-1	-1	-1	-1	1	1	1	1	-1	0	-1	1	-1	-1	1	1	1	1	0	Ulcerative Colitis
P_195	-1	-1	-1	-1	0	0	0	1	1	-1	0	-1	1	-1	0	0	0	1	1	0	Ulcerative Colitis
P_196	0	0	0	0	0	0	0	0	0	0	0	0	0	0	0	0	0	0	0	0	Ulcerative Colitis
P_197	-1	-1	-1	-1	-1	1	1	1	1	-1	0	0	0	0	0	0	0	0	0	0	Ulcerative Colitis
P_198	-1	-1	1	1	1	1	1	1	1	-1	0	-1	1	1	1	1	1	1	1	0	Ulcerative Colitis
P_199	0	0	0	0	0	0	0	0	0	0	0	0	0	0	0	0	0	0	0	0	Ulcerative Colitis
P_200	-1	1	-1	-1	0	1	1	1	1	-1	0	-1	-1	-1	0	1	1	1	1	0	Ulcerative Colitis
P_201	-1	-1	1	-1	-1	0	0	1	1	-1	0	-1	1	-1	0	0	0	1	1	0	Ulcerative Colitis
P_202	0	0	0	0	0	0	0	0	0	0	0	0	0	0	0	0	0	0	0	0	Ulcerative Colitis
P_203	-1	-1	1	-1	-1	1	1	1	1	-1	0	-1	1	-1	-1	1	1	1	1	0	Ulcerative Colitis
P_204	-1	-1	1	-1	-1	1	1	1	1	-1	0	-1	1	1	-1	1	1	1	1	0	Ulcerative Colitis
P_205	-1	-1	1	-1	-1	1	1	1	1	-1	0	-1	1	1	-1	1	1	1	1	0	Ulcerative Colitis
P_206	-1	-1	1	-1	1	1	1	1	1	-1	0	-1	1	-1	1	1	1	1	1	0	Ulcerative Colitis
P_207	-1	-1	1	-1	-1	-1	-1	-1	-1	-1	0	-1	1	-1	-1	1	1	1	-1	0	Ulcerative Colitis
P_208	-1	-1	1	-1	-1	-1	1	1	1	-1	0	-1	1	-1	-1	1	1	1	1	0	Ulcerative Colitis
P_209	-1	-1	1	-1	-1	-1	1	1	1	-1	0	-1	1	-1	-1	-1	1	1	1	0	Ulcerative Colitis
P_210	-1	-1	1	-1	0	1	1	1	1	-1	0	1	1	-1	0	1	1	1	1	0	Ulcerative Colitis
P_211	-1	-1	-1	-1	-1	1	1	1	1	-1	0	-1	1	1	-1	1	1	1	1	0	Ulcerative Colitis
P_212	-1	-1	1	-1	0	1	1	1	1	-1	0	-1	1	-1	0	1	1	1	1	0	Ulcerative Colitis
P_213	-1	-1	1	-1	-1	-1	-1	1	1	-1	0	-1	1	1	-1	-1	1	1	1	0	Ulcerative Colitis
P_214	0	0	0	0	0	0	0	0	0	0	0	0	0	0	0	0	0	0	0	0	Ulcerative Colitis
P_215	-1	-1	-1	-1	0	0	1	1	1	-1	0	-1	1	-1	0	0	1	1	1	0	Ulcerative Colitis
P_216	-1	-1	-1	-1	-1	-1	-1	1	1	-1	0	-1	1	-1	-1	-1	-1	1	1	0	Ulcerative Colitis
P_217	-1	-1	1	-1	-1	1	1	-1	-1	-1	0	-1	1	-1	-1	1	1	-1	-1	0	Ulcerative Colitis
P_218	-1	-1	-1	-1	-1	1	1	1	1	-1	0	-1	1	-1	1	1	1	1	1	0	Ulcerative Colitis
P_219	-1	-1	-1	-1	1	1	1	1	1	-1	0	-1	1	-1	-1	1	1	1	1	0	Ulcerative Colitis
P_220	-1	-1	-1	-1	-1	1	1	1	1	-1	0	-1	1	-1	-1	1	1	1	1	0	Ulcerative Colitis
P_221	-1	-1	-1	-1	-1	1	1	1	1	-1	0	-1	-1	-1	-1	1	1	1	1	0	Ulcerative Colitis
P_222	-1	-1	-1	-1	-1	1	1	1	1	-1	0	-1	-1	-1	-1	1	1	1	1	0	Ulcerative Colitis
P_223	-1	-1	1	-1	-1	1	1	1	1	-1	0	-1	1	-1	-1	1	1	1	1	0	Ulcerative Colitis
P_224	-1	-1	-1	-1	0	0	0	1	1	-1	0	-1	-1	-1	0	0	0	1	1	0	Ulcerative Colitis
P_225	0	0	0	0	0	0	0	1	1	-1	0	0	0	0	0	0	0	1	1	0	Ulcerative Colitis
P_226	-1	-1	-1	-1	-1	-1	-1	1	1	-1	0	-1	-1	-1	-1	1	1	1	1	0	Ulcerative Colitis
P_227	-1	-1	-1	-1	-1	-1	-1	1	1	-1	0	-1	-1	-1	-1	1	1	1	1	0	Ulcerative Colitis
P_228	-1	-1	-1	-1	-1	1	1	1	1	-1	0	1	1	-1	-1	1	1	1	1	0	Ulcerative Colitis
P_229	-1	-1	1	-1	-1	1	1	1	1	-1	0	-1	-1	-1	1	1	1	1	1	0	Ulcerative Colitis
P_230	-1	-1	-1	-1	-1	1	1	1	1	-1	0	-1	1	-1	-1	1	1	1	1	0	Ulcerative Colitis
P_231	-1	-1	-1	-1	-1	1	1	1	1	-1	0	-1	1	-1	-1	1	1	1	1	0	Ulcerative Colitis
P_232	-1	-1	-1	-1	-1	1	1	1	1	-1	0	-1	-1	-1	-1	1	1	1	1	0	Ulcerative Colitis
P_233	-1	-1	-1	-1	-1	1	1	1	1	-1	0	-1	1	-1	-1	1	1	1	1	0	Ulcerative Colitis
P_234	-1	-1	1	1	-1	-1	-1	1	1	-1	0	-1	1	1	-1	-1	-1	1	1	0	Ulcerative Colitis
P_235	-1	-1	-1	-1	-1	1	1	1	1	-1	0	-1	1	-1	-1	1	1	1	1	0	Ulcerative Colitis
P_236	-1	-1	-1	-1	-1	1	1	1	1	-1	0	-1	1	-1	-1	1	1	1	1	0	Ulcerative Colitis
P_237	-1	-1	-1	-1	0	-1	1	1	1	-1	0	1	1	-1	0	1	1	1	1	0	Ulcerative Colitis
P_238	-1	-1	1	-1	-1	1	1	1	1	-1	0	-1	1	-1	-1	1	1	1	1	0	Ulcerative Colitis
P_239	-1	-1	1	-1	-1	-1	1	1	1	-1	0	-1	-1	-1	-1	1	1	1	1	0	Ulcerative Colitis
Validation set	Mouth	Oesophagus	Stomach	Duodenum	Ileum	A-Colon	T-Colon	D-Colon	Rectum	Perianal	Mouth	Oesophagus	Stomach	Duodenum	Ileum	A-Colon	T-Colon	D-Colon	Rectum	Perianal	Diagnosis
V_1	-1	-1	1	1	1	1	1	1	1	-1	0	-1	-1	1	1	1	1	1	1	0	Crohn's Disease
V_2	-1	-1	1	-1	1	1	1	1	1	-1	0	-1	1	-1	1	1	1	1	1	0	Crohn's Disease
V_3	-1	-1	-1	-1	1	-1	-1	1	1	-1	0	-1	1	-1	1	1	1	1	1	0	Crohn's Disease
V_4	-1	-1	1	-1	1	1	1	1	1	1	0	-1	1	-1	1	1	1	1	1	0	Crohn's Disease
V_5	-1	-1	1	1	0	1	-1	-1	-1	-1	0	-1	1	1	0	1	1	1	1	0	Crohn's Disease
V_6	-1	-1	1	-1	0	1	1	1	1	-1	0	-1	1	-1	1	1	1	1	1	0	Crohn's Disease
V_7	-1	-1	1	-1	1	1	1	1	1	-1	0	-1	1	-1	0	1	1	1	1	0	Crohn's Disease
V_8	-1	-1	1	1	1	1	1	1	1	1	0	1	1	1	1	1	1	1	1	0	Crohn's Disease
V_9	-1	-1	1	-1	0	0	0	-1	-1	1	0	-1	-1	-1	0	0	0	-1	-1	0	Crohn's Disease
V_10	-1	-1	-1	-1	0	0	0	1	1	-1	0	-1	1	-1	0	0	0	1	1	0	Crohn's Disease
V_11	-1	-1	1	-1	0	1	1	1	1	-1	0	-1	1	-1	0	1	-1	-1	-1	0	Crohn's Disease
V_12	-1	-1	-1	-1	0	-1	-1	-1	-1	-1	0	1	1	-1	0	-1	-1	-1	-1	0	Crohn's Disease
V_13	-1	1	1	1	1	1	1	1	1	1	0	1	1	1	1	1	1	1	1	0	Crohn's Disease
V_14	-1	1	1	1	0	1	1	1	1	-1	0	-1	1	-1	0	1	1	1	1	0	Crohn's Disease
V_15	-1	-1	1	1	1	1	-1	1	1	-1	0	-1	1	1	1	1	1	1	-1	0	Crohn's Disease
V_16	1	-1	-1	-1	-1	1	1	1	1	1	1	1	1	1	1	1	1	1	1	0	Crohn's Disease
V_17	0	0	0	0	0	0	0	0	0	0	0	0	0	0	0	0	0	0	0	0	Crohn's Disease
V_18	-1	-1	1	1	0	1	1	1	1	-1	0	-1	1	-1	1	-1	-1	-1	-1	0	Crohn's Disease
V_19	-1	-1	-1	1	1	1	-1	1	1	-1	0	1	1	-1	1	1	1	1	1	0	Crohn's Disease
V_20	-1	-1	-1	-1	1	1	-1	-1	-1	1	0	1	1	-1	1	1	-1	-1	-1	0	Crohn's Disease
V_21	0	0	0	0	0	0	0	0	0	0	0	0	0	0	0	0	0	0	0	0	Crohn's Disease
V_22	-1	-1	-1	-1	-1	1	1	1	1	-1	0	1	1	-1	1	1	1	1	1	0	Crohn's Disease
V_23	-1	-1	-1	-1	0	1	-1	-1	-1	-1	0	-1	1	-1	0	1	1	1	1	0	Crohn's Disease
V_24	-1	1	-1	1	1	-1	-1	-1	-1	-1	0	1	1	1	1	-1	-1	-1	-1	0	Crohn's Disease
V_25	-1	-1	1	-1	-1	1	1	1	1	1	0	1	1	-1	1	1	1	1	1	0	Crohn's Disease
V_26	-1	-1	-1	-1	0	1	1	-1	-1	-1	0	1	1	-1	0	1	1	1	1	0	Crohn's Disease
V_27	-1	-1	1	-1	-1	-1	-1	1	1	-1	0	1	1	-1	-1	1	1	1	1	0	Crohn's Disease
V_28	-1	-1	-1	-1	1	1	1	-1	-1	-1	0	1	1	1	1	1	1	1	1	0	Crohn's Disease
V_29	-1	-1	-1	-1	1	1	1	1	1	-1	0	1	1	-1	1	1	1	1	1	0	Crohn's Disease
V_30	-1	1	-1	1	0	1	1	1	1	-1	0	1	1	-1	0	1	1	1	1	0	Crohn's Disease
V_31	-1	-1	-1	-1	1	1	1	1	1	-1	0	-1	1	-1	1	1	1	1	1	0	Crohn's Disease
V_32	-1	-1	-1	-1	0	1	-1	-1	-1	-1	0	1	1	-1	0	1	1	1	1	0	Crohn's Disease
V_33	-1	-1	-1	-1	1	1	1	1	1	-1	0	-1	1	-1	1	1	1	1	1	0	Crohn's Disease
V_34	0	0	0	0	0	0	0	0	0	0	0	0	0	0	0	0	0	0	0	0	Crohn's Disease
V_35	-1	-1	-1	-1	-1	1	1	1	1	-1	0	-1	1	-1	1	1	1	1	1	0	Crohn's Disease
V_36	0	0	0	0	0	0	0	0	0	0	0	0	0	0	0	0	0	0	0	0	Ulcerative Colitis
V_37	-1	-1	-1	-1	-1	1	1	1	1	-1	0	-1	-1	-1	1	1	1	1	1	0	Ulcerative Colitis
V_38	-1	-1	1	-1	-1	1	1	1	1	-1	0	-1	1	-1	-1	1	1	1	1	0	Ulcerative Colitis
V_39	-1	-1	-1	-1	-1	1	1	1	1	-1	0	-1	-1	-1	-1	1	1	1	1	0	Ulcerative Colitis
V_40	-1	-1	-1	-1	-1	1	1	1	1	-1	0	-1	-1	-1	-1	1	1	1	1	0	Ulcerative Colitis
V_41	-1	-1	1	-1	1	1	1	1	1	-1	0	-1	1	-1	-1	1	1	1	1	0	Ulcerative Colitis
V_42	-1	-1	-1	-1	-1	-1	-1	-1	1	-1	0	-1	-1	-1	-1	-1	-1	-1	-1	0	Ulcerative Colitis
V_43	0	0	0	0	0	-1	-1	-1	-1	-1	0	0	0	0	0	1	1	1	1	0	Ulcerative Colitis
V_44	-1	-1	-1	-1	-1	1	1	1	1	-1	0	-1	1	1	1	1	1	1	1	0	Ulcerative Colitis
V_45	-1	-1	-1	-1	0	0	1	1	1	-1	0	-1	-1	-1	0	0	1	1	1	0	Ulcerative Colitis
V_46	-1	-1	-1	-1	-1	-1	-1	-1	-1	-1	0	-1	-1	-1	-1	1	1	1	1	0	Ulcerative Colitis
V_47	-1	-1	-1	-1	-1	-1	1	1	1	-1	0	-1	-1	-1	-1	-1	1	1	1	0	Ulcerative Colitis
V_48	-1	-1	-1	-1	-1	-1	1	1	1	-1	0	-1	1	-1	-1	-1	1	1	1	0	Ulcerative Colitis
